# Supplementary material for: Linking Foraging Behaviour and Habitat Preferences During Moult Across Multiple Populations of Red‐Throated Diver
Source: Ecol Evol. 2024 Dec 23;14(12):e70733. doi: 10.1002/ece3.70733 (PMC11664317; doi:10.1002/ece3.70733)
Supplement: Supplementary file 1 — Appendix S1. [file ECE3-14-e70733-s001.zip]

Archive with 3 entries (3 files):
- isotope_analysis_isodive_Oct2024.R
- rtd_data_July2024.csv
- Supplmentary_figures.docx
