# Supplementary material for: Linking Foraging Behaviour and Habitat Preferences During Moult Across Multiple Populations of Red‐Throated Diver
Source: Ecol Evol. 2024 Dec 23;14(12):e70733. doi: 10.1002/ece3.70733 (PMC11664317; doi:10.1002/ece3.70733)
Supplement: Supplementary file 1 — Appendix S1. [file ECE3-14-e70733-s001.zip › isotope_analysis_isodive_Oct2024.R]

# Title####

# Code to run the analysis exploring the relationship between isotope signitures and
# diving metrics of the red-throated diver. Modelling here uses glmmTMB to deploy a
# model averaging approach to maximise the predictive capabilities of the final model

# Author: James Duckworth
# Developed in R version 4.2.2 (10/2022)

# Updated by Ruth Dunn in R version 4.4.1 (07/2024)

# Get environment and packages ready:

rm(list = ls())

library(MuMIn) # for dredge function
library(glmmTMB) # to run models
library(tidyverse) # for piping code
library(ggpubr) # to check for normality (ggqqplot)

# Set the working directory to the correct destination:

setwd("C:/Users/Ruth/Dropbox/Other Work/RTDs/Diver_foraging/From_Jamie/")

# ~~~~~~~~~~~~~~~~~~~~~~~~~~~~~~~~~~~~~~

# Delta 15 N analysis ####

data <- read.csv("rtd_data_July2024.csv") # read data from directory.

table(data$country, data$feather)

ggqqplot(data$dN15)

m1<-glmmTMB(dN15 ~ feather + prop_idz + country +
              prop_idz:country + feather:prop_idz +
              (1|metal_ring),
            data = data, na.action = "na.fail",
            REML = F) # create global model

dd <- dredge(m1) # dredge global model. This will generate all simpler versions of the global model

# Extract the model with the lowest AICc
best_model <- get.models(dd, 1)[[1]]
summary(best_model) # Check it out to grab its AICc

dd <- subset(dd, delta < 4) # only include models where delta AIC <4

par(mar = c(3,5,6,4))
plot(dd, labAsExpr = TRUE)

# create a data set with the full range of values to receive model predicted values
prop_idz_range <- data %>%
  group_by(country) %>%
  summarize(min_prop_idz = min(prop_idz), max_prop_idz = max(prop_idz), .groups = 'drop')

pred.data <- prop_idz_range %>%
  tidyr::pivot_longer(cols = c(min_prop_idz, max_prop_idz), names_to = "range_type", values_to = "prop_idz") %>%
  expand_grid(feather = c("Flight", "Covert")) %>%
  select(prop_idz, feather, country)

pred.data$metal_ring <- NA #we do not want the random effect to be included in the predicted dataset, as we are presenting the fixed effects

# create the average model with all candidate models where delta AIC is less than 4.
avgmod <- model.avg(dd, subset = delta < 4, rank = "AIC", fit = T)

# Check model assumptions:
component_models <- get.models(avgmod, subset = T)
fitted_values <- sapply(component_models, function(model) predict(model, newdata = pred.data))
avg_fitted_values <- rowMeans(fitted_values)
residuals <- pred.data$prop_idz - avg_fitted_values
# Check normality:
qqnorm(residuals)
qqline(residuals)
# Homogeneity of variance:
plot(avg_fitted_values, residuals, main = "Residuals vs Fitted Values")

# tests for TBM
predictions = predict(avgmod, newdata = pred.data, se.fit = T, re.form=NA)

# consolidating new data and predictions
newdat1 = cbind(pred.data, predictions)

# generate CIs
newdat1 <- within(newdat1, {
  lower = fit-1.96*se.fit
  upper = fit+1.96*se.fit
})

# Step 1: Calculate sample size
summary_stats <- data %>%
  group_by(country, feather) %>%
  summarize(n = n(),
            mean_deltaN15 = mean(dN15),
            sd_deltaN15 = sd(dN15),
            .groups = 'drop')

# Step 2: Join sample size back to the original data
data <- data %>%
  left_join(summary_stats, by = c("country", "feather"))

ggplot(data = newdat1, aes(y = fit, x = prop_idz, col = country)) + 
  facet_grid(vars(feather), vars(country)) + 
  geom_line() + 
  geom_ribbon(alpha = 0.1, aes(ymin = lower, ymax = upper)) + 
  geom_point(data = data, aes(y = dN15, x = prop_idz, col = country)) + 
  labs(x = expression(atop("Proportion of IDZ dives", 
                           atop("Pelagic \u2194 Benthic"))), 
       y = expression(~delta^15*N~"\U2030")) + 
  theme_bw() + 
  theme(legend.margin = margin(0,0,0,0), 
        legend.box.margin = margin(-10,0,10,0), 
        legend.position = "bottom") + 
  scale_color_manual(values = c("#D81B60", "#1E88E5", "#ADDC9C"), name = "Country") + 
  # Sample size in the top-left corner
  geom_text(data = summary_stats, 
            aes(x = -Inf, y = Inf), 
            label = paste("n =", summary_stats$n), 
            hjust = -0.1, vjust = 1.5, size = 3, inherit.aes = FALSE) + 
  # Mean and SD in the bottom-right corner
  geom_text(data = summary_stats, 
            aes(x = Inf, y = -Inf), 
            label = mapply(function(mean_val, sd_val) { 
              bquote("Mean"~delta^15*N~"\U2030 ="~.(round(mean_val, 2))~"±"~.(round(sd_val, 2)))
            }, summary_stats$mean_deltaN15, summary_stats$sd_deltaN15), 
            hjust = 1.1, vjust = -1, size = 3, parse = TRUE, inherit.aes = FALSE)

ggsave("Plots/N_fig_2.png", height = 6, width = 8) # save plot

# ~~~~~~~~~~~~~~~~~~~~~~~~~~~~~~~~~~~~~~

# Delta 13 C analysis ####
# Following same procedure as for delta 15 N above

ggqqplot(data$dC13)

m2 <- glmmTMB(dC13 ~ feather + prop_idz + country +
              prop_idz:country + feather:prop_idz+
              (1|metal_ring),
            data = data, na.action = "na.fail",
            REML = F)

dd <- dredge(m2)

# Extract the model with the lowest AICc
best_model <- get.models(dd, 1)[[1]]
summary(best_model) # Check it out to grab its AICc

dd <- subset(dd, delta < 4)

par(mar = c(3,5,6,4))

plot(dd, labAsExpr = TRUE)

prop_idz_range <- data %>%
  group_by(country) %>%
  summarize(min_prop_idz = min(prop_idz), max_prop_idz = max(prop_idz), .groups = 'drop')

pred.data <- prop_idz_range %>%
  tidyr::pivot_longer(cols = c(min_prop_idz, max_prop_idz), names_to = "range_type", values_to = "prop_idz") %>%
  expand_grid(feather = c("Flight", "Covert")) %>%
  select(prop_idz, feather, country)

pred.data$metal_ring <- NA

avgmod <- model.avg(dd, subset= delta < 4, rank = "AIC", fit = T)

# tests for TBM
predictions = predict(avgmod,newdata = pred.data, se.fit = T, re.form=NA)

# Check model assumptions:
component_models <- get.models(avgmod, subset = T)
fitted_values <- sapply(component_models, function(model) predict(model, newdata = pred.data))
avg_fitted_values <- rowMeans(fitted_values)
residuals <- pred.data$prop_idz - avg_fitted_values
# Check normality:
qqnorm(residuals)
qqline(residuals)
# Homogeneity of variance:
plot(avg_fitted_values, residuals, main = "Residuals vs Fitted Values")

# Consolidating new data and predictions
newdat2 = cbind(pred.data, predictions)

# CIs
newdat2 <- within(newdat2, {
  lower = fit-1.96*se.fit
  upper = fit+1.96*se.fit
})

# Step 1: Calculate sample size
summary_stats <- data %>%
  group_by(country, feather) %>%
  summarize(n = n(),
            mean_deltaC13 = mean(dC13),
            sd_deltaC13 = sd(dC13),
            .groups = 'drop')

# Step 2: Join sample size back to the original data
data <- data %>%
  left_join(summary_stats, by = c("country", "feather"))

ggplot(data = newdat2, aes(y = fit, x = prop_idz, col = country))+
  facet_grid(vars(feather), vars(country))+
  geom_line()+
  geom_ribbon(alpha = 0.1,aes(ymin = lower, ymax = upper))+
  geom_point(data = data, aes(y = dC13, x = prop_idz, col = country))+
  xlab("Proportion of IDZ dives")+
  labs(x = expression(atop("Proportion of IDZ dives", 
                           atop("Pelagic \u2194 Benthic"))),
       y = expression(~delta^13*C~"\U2030")) +
  theme_bw() +
  theme(legend.margin = margin(0,0,0,0),
        legend.box.margin = margin(-10,0,10,0),
        legend.position = "bottom") +
  scale_color_manual(values = c("#D81B60", "#1E88E5", "#ADDC9C")) +
  # Sample size in the top-left corner
  geom_text(data = summary_stats, 
            aes(x = -Inf, y = Inf), 
            label = paste("n =", summary_stats$n), 
            hjust = -0.1, vjust = 1.5, size = 3, inherit.aes = FALSE) + 
  # Mean and SD in the bottom-right corner
  geom_text(data = summary_stats, 
            aes(x = Inf, y = -Inf), 
            label = mapply(function(mean_val, sd_val) { 
              bquote("Mean"~delta^13*C~"\U2030 ="~.(round(mean_val, 2))~"±"~.(round(sd_val, 2)))
            }, summary_stats$mean_deltaC13, summary_stats$sd_deltaC13), 
            hjust = 1.1, vjust = -1, size = 3, parse = TRUE, inherit.aes = FALSE)

ggsave("Plots/C_fig_2.png", height = 6, width = 8)
