# Supplementary material for: Linking Foraging Behaviour and Habitat Preferences During Moult Across Multiple Populations of Red‐Throated Diver
Source: Ecol Evol. 2024 Dec 23;14(12):e70733. doi: 10.1002/ece3.70733 (PMC11664317; doi:10.1002/ece3.70733)
Supplement: Supplementary file 1 — Appendix S1. [file ECE3-14-e70733-s001.zip › rtd_data_July2024.csv]

metal_ring	prop_idz	dN15	dC13	country	feather
115112	0.419055649	14.81279473	-18.60910526	Iceland	Covert
115112	0.419055649	14.63506224	-18.55275541	Iceland	Flight
115113	0.45280236	14.48475329	-18.2743995	Iceland	Covert
115113	0.706592854	14.99478479	-17.81913819	Iceland	Covert
115113	0.706592854	15.17025873	-17.29945249	Iceland	Flight
115115	0.54040759	15.32266551	-18.50737875	Iceland	Flight
115115	0.54040759	15.67356519	-18.92452982	Iceland	Covert
115116	0.427869428	14.83189099	-18.93737433	Iceland	Covert
115116	0.427869428	14.69208381	-18.60341958	Iceland	Flight
115119	0.378193431	13.93117461	-19.01361724	Iceland	Covert
115119	0.378193431	13.49952104	-18.58286582	Iceland	Flight
115119	0.473495058	14.40089396	-18.57657269	Iceland	Covert
115122	0.352678571	13.82113643	-18.61604354	Iceland	Flight
115122	0.352678571	14.40102958	-19.14718309	Iceland	Covert
115128	0.524032825	15.51176051	-17.85024347	Iceland	Covert
1173676	0.771559633	18.33822363	-16.36365336	Scotland	Flight
1173676	0.771559633	18.01387694	-17.03838603	Scotland	Covert
1173677	0.257961783	16.17432961	-17.09761698	Scotland	Flight
1173677	0.257961783	16.22257384	-17.57321402	Scotland	Covert
1173687	0.547528517	15.85175311	-17.10941025	Scotland	Flight
1173687	0.547528517	16.56602577	-18.32780751	Scotland	Covert
1337340	0.40497076	16.56800425	-17.00247785	Scotland	Flight
1337340	0.40497076	16.75563282	-17.47427654	Scotland	Covert
1440403	0.657024793	15.13023912	-17.68951685	Scotland	Covert
1440403	0.657024793	15.27920938	-17.19627414	Scotland	Flight
1440406	0.503680982	16.03044744	-17.8778507	Scotland	Covert
1440406	0.503680982	15.80524798	-17.54808306	Scotland	Flight
GS0811	0.303713528	15.65590712	-20.21706092	Finland	Covert
GS0811	0.303713528	14.80239243	-20.46821235	Finland	Flight
GS0811	0.152542373	12.8753463	-21.88522844	Finland	Covert
GS0811	0.152542373	13.16742168	-20.55119185	Finland	Flight
GS0814	0.840425532	15.60834044	-19.53275324	Finland	Covert
GS0814	0.840425532	15.91533606	-18.25219456	Finland	Flight
GS0815	0.619127517	18.96836276	-21.78767425	Finland	Flight
GS0815	0.619127517	18.99270775	-21.32655987	Finland	Covert
GS0822	0.655238095	18.27026868	-17.31826111	Finland	Covert
GS0822	0.655238095	15.89946784	-20.00431257	Finland	Flight
GS0824	0.278645833	12.95442764	-21.73361904	Finland	Covert
GS0829	0.445414847	13.71977598	-22.26206804	Finland	Flight
GS0829	0.445414847	13.43685979	-21.41994417	Finland	Covert
GS0829	0.250521921	12.75406937	-22.31299573	Finland	Covert
GS0829	0.250521921	12.28843415	-21.90134067	Finland	Flight
GS0832	0.451373422	16.83765797	-22.41488909	Finland	Covert
GS0832	0.451373422	16.40079745	-22.57528049	Finland	Flight
GS0834	0.459355828	15.69588609	-21.21170466	Finland	Covert
GS0834	0.459355828	16.5584809	-22.49146625	Finland	Flight
GS0838	0.535895577	17.05633221	-22.09429142	Finland	Flight
GS0838	0.535895577	17.64982026	-21.5507678	Finland	Covert
